# Supplementary material for: Community awareness and health providers’ perspectives on zoonotic Plasmodium knowlesi malaria in Thailand: A mixed-methods assessment
Source: PLoS Negl Trop Dis. 2026 Feb 18;20(2):e0013891. doi: 10.1371/journal.pntd.0013891 (PMC12931881; doi:10.1371/journal.pntd.0013891)
Supplement: S1 Data — (CSV) [file pntd.0013891.s005.csv]

ID	Age	Sex	Education	Occupation	Income	Family_members	Relationship_to_householdhead	Length_of_residence	Distance_facility	Time_to_reach	Malaria_experience	Malaria_HE	Attitudes	Awareness
1	20	Female	Secondary school	Non-forest related	150000	4	Non household head	20	5	5	No/ Do not know	Yes	24	10
2	53	Female	Primary school	Non-forest related	30000	5	Non household head	15	2	5	Yes	Yes	34	9
3	18	Female	Secondary school	Non-forest related	18250	5	Non household head	18	4	5	No/ Do not know	Yes	24	12
4	18	Female	Secondary school	Non-forest related	10000	6	Non household head	18	5	6	No/ Do not know	Yes	26	13
5	37	Male	Primary school	Forest workers	3000	5	Non household head	30	4.5	15	Yes	Yes	28	7
6	18	Female	Secondary school	Non-forest related	20000	8	Non household head	15	6	10	No/ Do not know	Yes	28	14
7	18	Female	Secondary school	Non-forest related	120000	12	Non household head	18	2.3	6	Yes	Yes	22	6
8	19	Female	Secondary school	Forest workers	100000	12	Non household head	20	7	30	Yes	Yes	33	8
9	19	Female	Secondary school	Non-forest related	25000	3	Non household head	19	4	10	Yes	Yes	23	8
10	44	Female	Secondary school	Non-forest related	200500	3	Household head	44	7	10	Yes	Yes	27	9
11	20	Female	Secondary school	Non-forest related	10000	7	Non household head	20	4	5	Yes	Yes	27	11
12	58	Female	Secondary school	Non-forest related	30000	7	Non household head	25	2	3.5	Yes	Yes	27	15
13	48	Female	No formal/ primary education	Forest workers	73000	3	Non household head	32	2	5	Yes	Yes	23	11
14	29	Female	Primary school	Non-forest related	9800	4	Non household head	8	2	8	No/ Do not know	Yes	25	9
15	47	Female	Primary school	Non-forest related	216000	5	Non household head	20	4	5.7	Yes	Yes	23	9
16	51	Male	Primary school	Forest workers	50000	8	Household head	30	5	10	Yes	Yes	34	11
17	32	Female	Secondary school	Non-forest related	98000	3	Non household head	15	5	10	Yes	Yes	27	10
18	30	Female	Secondary school	Non-forest related	9000	5	Non household head	30	6	15	No/ Do not know	Yes	24	9
19	63	Female	Primary school	Forest workers	40000	4	Household head	30	5	6	Yes	Yes	29	17
20	45	Female	Primary school	Non-forest related	50000	7	Non household head	20	6	10	Yes	Yes	31	9
21	49	Female	Primary school	Non-forest related	80000	6	Household head	30	3	10	No/ Do not know	Yes	29	11
22	59	Female	No formal/ primary education	Forest workers	40000	5	Household head	10	5	10	Yes	Yes	29	11
23	34	Female	Primary school	Non-forest related	50000	4	Non household head	11	5	10	Yes	Yes	36	10
24	32	Female	Primary school	Forest workers	100500	7	Non household head	6	2	6	Yes	Yes	26	9
25	27	Male	Primary school	Forest workers	10000	5	Household head	10	4	15	Yes	Yes	28	10
26	45	Female	Primary school	Non-forest related	60000	7	Non household head	24	5	10	Yes	Yes	34	15
27	39	Male	Primary school	Forest workers	80000	6	Household head	10	6	10	Yes	Yes	27	15
28	63	Male	No formal/ primary education	Forest workers	64000	3	Household head	25	5	7	Yes	Yes	26	12
29	35	Male	Secondary school	Forest workers	20000	5	Household head	28	7	10	Yes	Yes	34	11
30	59	Female	No formal/ primary education	Non-forest related	10000	7	Household head	20	4	15	Yes	Yes	26	13
31	29	Male	Secondary school	Non-forest related	90000	5	Household head	20	4	5	No/ Do not know	Yes	28	9
32	46	Female	Secondary school	Forest workers	100000	4	Household head	20	4	5.7	No/ Do not know	Yes	35	11
33	60	Female	Primary school	Forest workers	50000	5	Non household head	50	10	30	Yes	Yes	23	11
34	18	Female	Secondary school	Non-forest related	100000	5	Non household head	18	5	7	No/ Do not know	Yes	24	11
35	18	Female	Secondary school	Non-forest related	81900	5	Non household head	18	7	10	No/ Do not know	Yes	29	9
36	73	Female	Primary school	Forest workers	24000	2	Household head	53	0.5	3	No/ Do not know	Yes	23	9
37	50	Male	Primary school	Non-forest related	84000	6	Non household head	50	1	10	No/ Do not know	No	28	7
38	65	Male	Primary school	Forest workers	20000	2	Household head	63	0.5	2	Yes	Yes	33	9
39	35	Male	Secondary school	Forest workers	360000	2	Household head	35	2	5	No/ Do not know	Yes	23	9
40	50	Female	Secondary school	Forest workers	36000	2	Household head	50	2	10	Yes	Yes	27	12
41	44	Male	Primary school	Forest workers	120000	2	Household head	44	0.5	3	No/ Do not know	Yes	31	12
42	39	Female	Secondary school	Non-forest related	60000	4	Non household head	17	1	5	No/ Do not know	Yes	31	12
43	72	Male	Primary school	Forest workers	48000	1	Household head	58	1.5	3	Yes	Yes	28	9
44	58	Male	Primary school	Forest workers	50000	1	Household head	40	3	3	Yes	Yes	29	7
45	50	Male	Primary school	Forest workers	60000	2	Household head	50	2	1	Yes	Yes	29	6
46	38	Female	Secondary school	Forest workers	19000	4	Non household head	16	1	3	No/ Do not know	Yes	31	6
47	44	Male	Secondary school	Non-forest related	240000	3	Household head	30	0.5	5	No/ Do not know	Yes	30	12
48	30	Male	Secondary school	Non-forest related	120000	7	Household head	8	2	40	No/ Do not know	No	24	9
49	57	Female	No formal/ primary education	Forest workers	72000	4	Non household head	57	5	15	No/ Do not know	No	28	8
50	63	Female	Secondary school	Forest workers	48000	4	Non household head	40	4	15	Yes	Yes	27	10
51	72	Male	No formal/ primary education	Forest workers	36000	2	Household head	50	0.2	2	Yes	No	30	4
52	48	Female	Secondary school	Forest workers	120000	3	Non household head	48	0.5	3	No/ Do not know	Yes	28	9
53	63	Male	Primary school	Forest workers	120000	2	Household head	50	3.7	20	No/ Do not know	No	29	10
54	51	Male	Secondary school	Non-forest related	300000	2	Household head	11	7	30	Yes	No	30	9
55	44	Male	Secondary school	Non-forest related	300000	4	Non household head	1	3.5	10	No/ Do not know	Yes	27	12
56	46	Male	Primary school	Forest workers	100000	1	Household head	45	6	30	Yes	No	32	7
57	21	Male	College and above	Non-forest related	300000	5	Non household head	1	3.5	10	No/ Do not know	Yes	27	11
58	67	Male	Secondary school	Non-forest related	500000	2	Household head	25	7	30	No/ Do not know	Yes	33	15
59	66	Male	Primary school	Non-forest related	600000	1	Household head	30	8	30	Yes	Yes	32	7
60	39	Male	Secondary school	Non-forest related	60000	4	Household head	1	2.5	10	No/ Do not know	No	28	10
61	55	Female	Secondary school	Non-forest related	150000	2	Non household head	25	3	10	Yes	No	29	15
62	46	Male	College and above	Non-forest related	300000	5	Household head	1	3.5	10	No/ Do not know	Yes	28	12
63	22	Male	Secondary school	Non-forest related	120000	4	Non household head	6	4	20	No/ Do not know	Yes	27	14
64	63	Male	Primary school	Forest workers	120000	2	Household head	55	2.5	5	Yes	Yes	27	9
65	25	Female	Secondary school	Forest workers	120000	1	Household head	25	3	7	No/ Do not know	Yes	27	6
66	38	Female	Secondary school	Non-forest related	240000	1	Household head	5	3	10	No/ Do not know	No	33	7
67	56	Female	Secondary school	Non-forest related	72000	4	Non household head	50	2	5	No/ Do not know	Yes	25	13
68	33	Female	Secondary school	Forest workers	60000	3	Household head	33	0.5	5	No/ Do not know	Yes	26	17
69	60	Female	Primary school	Non-forest related	60000	4	Non household head	40	1.5	5	Yes	Yes	24	13
70	65	Female	Primary school	Forest workers	72000	1	Household head	54	2.5	15	No/ Do not know	Yes	32	12
71	58	Female	Primary school	Forest workers	240000	2	Household head	50	0.5	2	Yes	Yes	29	9
72	39	Male	Secondary school	Forest workers	100000	2	Household head	35	2.5	15	Yes	Yes	27	12
73	46	Female	Secondary school	Forest workers	180000	2	Household head	30	2.5	15	Yes	Yes	27	13
74	53	Female	Secondary school	Non-forest related	60000	2	Non household head	21	0.5	5	No/ Do not know	Yes	28	14
75	54	Female	Primary school	Non-forest related	60000	2	Non household head	21	3	15	No/ Do not know	No	31	8
76	42	Male	Secondary school	Non-forest related	600000	3	Household head	30	6	15	Yes	Yes	33	12
77	62	Male	Primary school	Forest workers	120000	1	Household head	40	5	10	Yes	Yes	30	12
78	30	Male	Secondary school	Non-forest related	400000	3	Household head	7	6	10	No/ Do not know	No	32	11
79	24	Male	Secondary school	Non-forest related	96000	5	Non household head	23	6	10	No/ Do not know	No	28	8
80	26	Male	Secondary school	Non-forest related	300000	3	Household head	7	6	10	No/ Do not know	No	32	11
81	29	Female	Secondary school	Non-forest related	84000	6	Non household head	29	6	10	No/ Do not know	No	29	10
82	30	Male	Secondary school	Non-forest related	900000	2	Household head	0.7	6	10	No/ Do not know	No	32	11
83	70	Female	Primary school	Forest workers	15000	2	Non household head	50	5	10	No/ Do not know	Yes	27	11
84	26	Male	Secondary school	Non-forest related	170000	4	Non household head	6	5	15	No/ Do not know	No	26	7
85	23	Male	Secondary school	Non-forest related	170000	5	Non household head	6	5	15	No/ Do not know	No	26	7
86	45	Female	Primary school	Forest workers	50000	8	Non household head	45	10	15	No/ Do not know	Yes	35	8
87	32	Female	Secondary school	Non-forest related	160000	8	Non household head	32	7	10	Yes	Yes	23	6
88	52	Female	Primary school	Non-forest related	48000	5	Household head	30	5	15	Yes	Yes	34	12
89	55	Female	No formal/ primary education	Forest workers	60000	7	Household head	30	13	40	No/ Do not know	Yes	34	8
90	52	Female	Primary school	Non-forest related	42000	6	Non household head	30	5	15	Yes	Yes	29	10
91	39	Female	Primary school	Non-forest related	30000	5	Household head	39	5	15	No/ Do not know	Yes	31	10
92	68	Male	Primary school	Forest workers	48000	2	Household head	25	13	30	Yes	Yes	28	11
93	27	Female	Secondary school	Non-forest related	52000	2	Household head	27	20	20	Yes	Yes	23	7
94	35	Female	Primary school	Non-forest related	40000	7	Non household head	35	10	15	Yes	Yes	27	11
95	52	Female	Secondary school	Non-forest related	36000	6	Household head	23	12	30	Yes	Yes	32	11
96	38	Female	Secondary school	Forest workers	30000	3	Non household head	38	20	20	Yes	Yes	33	14
97	53	Male	Primary school	Forest workers	72000	10	Household head	20	13	30	Yes	Yes	28	12
98	18	Female	Secondary school	Forest workers	30000	10	Non household head	6	15	30	No/ Do not know	Yes	25	6
99	62	Male	Primary school	Forest workers	50000	2	Household head	40	10	15	Yes	Yes	29	11
100	27	Female	Primary school	Non-forest related	25000	4	Household head	10	5	15	Yes	Yes	33	13
101	35	Female	Primary school	Forest workers	120000	5	Non household head	14	12	30	Yes	Yes	28	13
102	59	Female	No formal/ primary education	Forest workers	40000	2	Household head	40	10	15	No/ Do not know	Yes	28	9
103	22	Female	Primary school	Forest workers	30000	5	Non household head	22	10	15	No/ Do not know	Yes	30	12
104	48	Female	Secondary school	Forest workers	140000	6	Non household head	48	10	20	Yes	Yes	25	7
105	62	Male	No formal/ primary education	Forest workers	60000	4	Household head	30	13	15	Yes	No	28	10
106	47	Female	Secondary school	Forest workers	72000	7	Non household head	35	18	20	Yes	Yes	31	15
107	45	Male	Secondary school	Forest workers	100000	5	Household head	10	4	5	Yes	Yes	30	10
108	31	Female	Secondary school	Non-forest related	73000	6	Non household head	75	8	20	Yes	Yes	26	6
109	63	Male	Secondary school	Forest workers	120000	4	Household head	30	5	15	No/ Do not know	Yes	29	13
110	44	Female	Secondary school	Forest workers	50000	4	Non household head	24	12	30	Yes	Yes	32	14
111	41	Female	Primary school	Non-forest related	60000	6	Non household head	20	11	10	Yes	Yes	25	15
112	35	Male	Secondary school	Forest workers	70000	4	Household head	3	11	20	Yes	Yes	30	12
113	41	Male	Secondary school	Forest workers	15000	3	Household head	30	7	30	Yes	Yes	26	13
114	41	Female	No formal/ primary education	Forest workers	50000	5	Household head	30	11	17	Yes	Yes	29	8
115	70	Female	Primary school	Non-forest related	20000	2	Non household head	35	11	15	Yes	Yes	23	8
116	55	Female	Primary school	Forest workers	30000	2	Non household head	30	2	10	No/ Do not know	No	35	6
117	27	Female	Secondary school	Non-forest related	150000	2	Non household head	27	2	10	No/ Do not know	Yes	28	9
118	63	Female	No formal/ primary education	Forest workers	48000	3	Household head	15	4	30	No/ Do not know	Yes	30	11
119	39	Female	Primary school	Non-forest related	90000	5	Non household head	39	4	10	No/ Do not know	Yes	26	6
120	37	Female	Secondary school	Non-forest related	50400	5	Non household head	37	4	10	Yes	Yes	31	12
121	37	Male	Secondary school	Forest workers	30000	2	Non household head	15	2	10	No/ Do not know	Yes	25	6
122	62	Male	Secondary school	Forest workers	50000	4	Household head	30	2	10	No/ Do not know	Yes	24	6
123	41	Female	Primary school	Non-forest related	36000	5	Non household head	8	4	10	Yes	Yes	32	13
124	40	Female	Secondary school	Non-forest related	50000	3	Non household head	6	2	15	No/ Do not know	Yes	24	6
125	18	Female	Secondary school	Non-forest related	30000	7	Household head	5	10	2	No/ Do not know	No	20	11
126	52	Female	Primary school	Forest workers	38000	4	Non household head	52	2	10	Yes	Yes	33	15
127	34	Female	College and above	Non-forest related	12000	4	Non household head	10	2	10	No/ Do not know	Yes	34	11
128	27	Female	College and above	Non-forest related	36000	4	Non household head	27	2	10	No/ Do not know	Yes	31	10
129	40	Female	Primary school	Forest workers	70000	4	Non household head	16	2	10	No/ Do not know	Yes	31	15
130	52	Female	Primary school	Non-forest related	100000	3	Non household head	30	4	4	Yes	Yes	28	10
131	26	Female	Secondary school	Non-forest related	72000	3	Non household head	28	5	20	No/ Do not know	Yes	34	15
132	59	Male	Primary school	Forest workers	30000	2	Non household head	20	2	10	No/ Do not know	Yes	27	3
133	32	Female	Secondary school	Non-forest related	72000	4	Non household head	10	4	20	Yes	Yes	27	11
134	58	Female	Primary school	Forest workers	30000	2	Non household head	10	2	10	No/ Do not know	Yes	26	8
135	72	Male	Primary school	Forest workers	30000	2	Non household head	15	2	10	No/ Do not know	Yes	24	5
136	42	Female	Secondary school	Non-forest related	72000	8	Non household head	20	4	10	Yes	Yes	34	15
137	70	Female	Primary school	Non-forest related	36000	6	Non household head	50	3	20	No/ Do not know	Yes	33	13
138	57	Female	Primary school	Forest workers	14000	3	Household head	20	5	10	No/ Do not know	Yes	24	10
139	34	Female	Secondary school	Non-forest related	30000	3	Non household head	8	3	10	No/ Do not know	Yes	23	11
140	28	Female	College and above	Forest workers	50000	7	Non household head	19	3.5	10	No/ Do not know	Yes	23	12
141	45	Male	Secondary school	Non-forest related	50000	4	Non household head	6	10	15	No/ Do not know	Yes	23	10
142	37	Male	Primary school	Non-forest related	70000	4	Household head	10	5	15	No/ Do not know	Yes	26	9
143	40	Female	Primary school	Forest workers	35000	4	Non household head	40	2	10	No/ Do not know	Yes	33	15
144	56	Female	Primary school	Non-forest related	96000	4	Non household head	35	4	10	No/ Do not know	Yes	31	10
145	42	Male	Secondary school	Forest workers	30000	2	Non household head	15	3	10	No/ Do not know	Yes	29	7
146	62	Female	No formal/ primary education	Non-forest related	24000	4	Household head	20	4	10	No/ Do not know	No	27	9
147	61	Male	Primary school	Non-forest related	30000	5	Household head	15	6	20	No/ Do not know	Yes	28	8
148	58	Female	Primary school	Forest workers	36000	7	Non household head	40	3	10	Yes	Yes	27	16
149	56	Female	Primary school	Forest workers	35000	5	Household head	23	2	30	No/ Do not know	Yes	32	12
150	18	Female	Secondary school	Non-forest related	5000	7	Household head	3	15	2	No/ Do not know	No	22	8
151	41	Female	Secondary school	Non-forest related	130000	6	Non household head	8	5	15	No/ Do not know	Yes	29	15
152	44	Female	Primary school	Forest workers	150000	3	Non household head	25	5	10	No/ Do not know	Yes	26	12
153	50	Female	Primary school	Forest workers	150000	5	Household head	35	5	15	No/ Do not know	Yes	21	9
154	42	Female	Secondary school	Forest workers	30000	6	Non household head	19	7	20	No/ Do not know	Yes	25	13
155	65	Female	Primary school	Forest workers	90000	6	Household head	40	5	15	No/ Do not know	Yes	23	10
156	45	Female	Secondary school	Forest workers	40000	4	Non household head	23	24	1	No/ Do not know	Yes	25	12
157	46	Female	Secondary school	Forest workers	40000	5	Non household head	46	24	10	No/ Do not know	Yes	26	17
158	60	Female	Primary school	Forest workers	40000	2	Household head	60	24	10	No/ Do not know	Yes	26	14
159	31	Female	Secondary school	Forest workers	130000	8	Non household head	31	9	10	No/ Do not know	Yes	26	15
160	28	Female	Secondary school	Forest workers	130000	5	Household head	20	5	10	No/ Do not know	Yes	26	13
161	54	Female	Primary school	Forest workers	40000	4	Non household head	35	24	20	No/ Do not know	Yes	26	12
162	48	Female	Secondary school	Forest workers	50000	4	Non household head	23	25	20	No/ Do not know	Yes	23	13
163	60	Female	Primary school	Forest workers	90000	4	Household head	32	5	20	Yes	Yes	26	10
164	71	Female	Primary school	Forest workers	120000	3	Non household head	60	5	15	No/ Do not know	Yes	24	11
165	38	Female	No formal/ primary education	Forest workers	80000	5	Non household head	6	5	15	No/ Do not know	Yes	27	12
166	44	Female	College and above	Forest workers	45000	4	Non household head	18	7	20	No/ Do not know	Yes	31	11
167	65	Male	Primary school	Forest workers	90000	7	Household head	50	5	10	Yes	Yes	22	12
168	61	Male	Secondary school	Forest workers	24000	5	Non household head	41	7	4	No/ Do not know	No	24	11
169	46	Female	Secondary school	Forest workers	130000	4	Non household head	46	6	10	No/ Do not know	Yes	21	9
170	34	Female	Primary school	Forest workers	80000	4	Non household head	45	6	10	No/ Do not know	Yes	30	14
171	38	Female	Primary school	Forest workers	120000	4	Non household head	20	5	20	No/ Do not know	Yes	24	16
172	52	Female	No formal/ primary education	Forest workers	150000	4	Non household head	12	5	20	No/ Do not know	Yes	24	11
173	36	Female	Primary school	Forest workers	150000	4	Household head	18	5	15	No/ Do not know	Yes	27	12
174	54	Female	Primary school	Forest workers	45000	4	Non household head	25	7	20	No/ Do not know	Yes	30	11
175	52	Female	Secondary school	Forest workers	46000	2	Non household head	30	7	20	No/ Do not know	Yes	29	11
176	50	Female	Secondary school	Forest workers	20000	4	Non household head	8	7	10	No/ Do not know	Yes	26	10
177	38	Female	Primary school	Forest workers	70000	4	Household head	7	6	10	No/ Do not know	Yes	24	10
178	59	Female	Primary school	Forest workers	80000	2	Non household head	7	5	20	No/ Do not know	Yes	26	8
179	41	Female	Primary school	Forest workers	120000	3	Non household head	10	5	15	No/ Do not know	Yes	24	10
180	56	Male	Primary school	Forest workers	100000	4	Household head	10	25	25	No/ Do not know	Yes	25	7
181	43	Female	Secondary school	Forest workers	45000	7	Non household head	15	7	20	No/ Do not know	Yes	30	12
182	31	Female	Primary school	Forest workers	23000	4	Household head	51	8	30	No/ Do not know	Yes	30	8
183	74	Female	Secondary school	Forest workers	50000	9	Non household head	50	7	10	No/ Do not know	Yes	31	11
184	43	Female	Primary school	Forest workers	50000	4	Non household head	43	7	10	No/ Do not know	Yes	31	11
185	24	Male	College and above	Non-forest related	60000	4	Non household head	24	16	20	No/ Do not know	Yes	27	9
186	53	Female	Primary school	Forest workers	150000	6	Non household head	30	5	15	Yes	Yes	25	8
187	40	Female	College and above	Forest workers	61000	3	Non household head	40	5	30	No/ Do not know	Yes	32	12
188	53	Male	Primary school	Forest workers	100000	4	Non household head	50	7	15	No/ Do not know	Yes	23	9
189	47	Female	College and above	Forest workers	120000	4	Household head	47	5	20	No/ Do not know	Yes	25	12
190	42	Female	College and above	Forest workers	700000	4	Household head	42	25	30	No/ Do not know	Yes	26	13
191	55	Female	Primary school	Forest workers	50000	3	Household head	30	8	30	No/ Do not know	Yes	25	4
192	53	Male	Secondary school	Forest workers	150000	3	Non household head	30	8	20	No/ Do not know	Yes	30	10
193	47	Female	Secondary school	Forest workers	80000	4	Non household head	25	7	30	No/ Do not know	Yes	27	12
194	50	Female	Primary school	Forest workers	100000	4	Household head	34	7	20	No/ Do not know	No	20	8
195	47	Female	Secondary school	Forest workers	150000	5	Non household head	25	5	15	No/ Do not know	Yes	27	8
196	45	Male	Secondary school	Forest workers	30000	4	Household head	20	16	20	No/ Do not know	Yes	27	9
197	44	Female	Secondary school	Non-forest related	50000	4	Household head	44	7	15	No/ Do not know	Yes	31	16
198	48	Female	College and above	Forest workers	60000	3	Non household head	15	5	20	No/ Do not know	Yes	23	13
199	47	Female	Secondary school	Forest workers	35000	5	Non household head	30	18	25	No/ Do not know	Yes	27	9
200	60	Female	No formal/ primary education	Forest workers	50000	6	Non household head	60	5	15	No/ Do not know	Yes	25	13
201	58	Female	Primary school	Forest workers	100000	5	Non household head	40	8	30	Yes	Yes	19	13
202	38	Female	Secondary school	Forest workers	5000	4	Household head	38	10	20	Yes	Yes	26	14
203	52	Male	Primary school	Forest workers	12000	2	Household head	40	8	15	Yes	Yes	29	12
204	35	Female	College and above	Forest workers	300000	3	Non household head	35	7	10	Yes	Yes	32	15
205	61	Female	Primary school	Forest workers	90000	4	Non household head	40	8	20	No/ Do not know	Yes	32	8
206	67	Female	Primary school	Non-forest related	150000	5	Household head	50	8	10	No/ Do not know	Yes	27	14
207	49	Female	Primary school	Forest workers	90000	4	Non household head	49	7	10	Yes	Yes	25	18
208	46	Female	Secondary school	Forest workers	60000	4	Household head	46	7	10	No/ Do not know	Yes	25	17
209	44	Female	Secondary school	Forest workers	120000	7	Non household head	25	7	15	No/ Do not know	Yes	28	15
210	41	Female	Secondary school	Forest workers	100000	5	Household head	12	7	15	No/ Do not know	Yes	30	15
211	40	Female	Secondary school	Forest workers	180000	6	Non household head	30	8	20	No/ Do not know	Yes	25	6
212	44	Female	Primary school	Non-forest related	150000	3	Non household head	8	6	15	No/ Do not know	No	23	5
213	61	Female	Primary school	Forest workers	30000	2	Non household head	40	10	30	Yes	Yes	31	16
214	64	Male	Primary school	Forest workers	80000	1	Household head	40	8	30	Yes	Yes	27	10
215	74	Female	Primary school	Forest workers	60000	2	Household head	15	8	20	Yes	Yes	27	16
216	64	Female	Primary school	Forest workers	30000	1	Household head	30	7	10	Yes	Yes	23	12
217	27	Male	Secondary school	Non-forest related	10000	7	Household head	20	7	15	No/ Do not know	Yes	23	10
218	31	Female	Secondary school	Forest workers	10000	4	Non household head	31	7	15	No/ Do not know	Yes	29	10
219	61	Female	No formal/ primary education	Forest workers	80000	3	Household head	60	7	15	No/ Do not know	Yes	27	16
220	49	Female	Secondary school	Forest workers	40000	6	Non household head	29	5	10	No/ Do not know	Yes	33	16
221	62	Female	Primary school	Forest workers	100000	2	Household head	62	6	15	Yes	Yes	17	10
222	42	Female	Primary school	Non-forest related	12000	5	Household head	5	5	15	No/ Do not know	No	26	9
223	49	Female	Secondary school	Non-forest related	100000	2	Household head	49	5	10	Yes	Yes	22	10
224	31	Male	Secondary school	Forest workers	90000	3	Non household head	31	7	10	No/ Do not know	Yes	28	9
225	45	Female	Secondary school	Forest workers	100000	4	Non household head	24	5	5	No/ Do not know	No	28	10
226	52	Female	No formal/ primary education	Forest workers	100000	4	Non household head	5	5	5	No/ Do not know	No	24	12
227	49	Female	Primary school	Forest workers	50000	5	Non household head	35	15	10	No/ Do not know	Yes	33	16
228	21	Female	Secondary school	Non-forest related	15000	7	Non household head	10	5	30	No/ Do not know	Yes	24	10
229	48	Female	Primary school	Forest workers	40000	3	Non household head	48	7	10	No/ Do not know	Yes	28	15
230	22	Female	College and above	Non-forest related	100000	9	Non household head	22	8	30	No/ Do not know	Yes	27	11
231	75	Female	No formal/ primary education	Forest workers	60000	3	Non household head	50	7	10	No/ Do not know	Yes	25	12
232	64	Female	Primary school	Non-forest related	30000	8	Household head	25	8	30	Yes	Yes	26	11
233	20	Female	College and above	Non-forest related	10000	7	Non household head	20	5	10	No/ Do not know	Yes	29	12
234	49	Female	Primary school	Forest workers	12000	4	Household head	30	8	15	No/ Do not know	No	22	10
235	38	Male	Secondary school	Forest workers	70000	4	Non household head	38	8	20	No/ Do not know	Yes	26	14
236	55	Male	Primary school	Forest workers	60000	3	Household head	30	7	10	Yes	Yes	26	13
237	44	Male	Secondary school	Forest workers	100800	4	Non household head	15	10	20	Yes	Yes	25	9
238	55	Male	Primary school	Forest workers	80000	7	Household head	35	30	10	No/ Do not know	Yes	25	12
239	22	Male	Secondary school	Forest workers	10000	5	Non household head	22	5	10	No/ Do not know	Yes	24	12
240	24	Male	Primary school	Forest workers	10000	3	Non household head	24	5	10	No/ Do not know	Yes	23	12
241	38	Female	Secondary school	Forest workers	9000	5	Non household head	13	7	15	Yes	Yes	25	12
242	51	Male	Primary school	Forest workers	40000	4	Household head	40	5	10	No/ Do not know	No	25	8
243	72	Female	Primary school	Forest workers	7200	1	Household head	60	7	10	No/ Do not know	Yes	26	15
244	33	Female	Secondary school	Forest workers	60000	6	Non household head	15	8	20	Yes	Yes	26	18
245	18	Male	Secondary school	Forest workers	50000	3	Non household head	30	10	30	Yes	No	26	8
246	40	Female	College and above	Non-forest related	100000	6	Non household head	20	12	20	No/ Do not know	Yes	25	15
247	74	Male	Primary school	Forest workers	50000	5	Household head	50	8	30	Yes	Yes	31	12
248	62	Male	Primary school	Forest workers	80000	2	Household head	15	10	40	No/ Do not know	Yes	24	11
249	54	Female	Primary school	Forest workers	70000	3	Non household head	5	9	15	No/ Do not know	Yes	26	17
250	44	Male	Primary school	Forest workers	60000	4	Household head	20	9	30	Yes	Yes	21	11
251	68	Female	Primary school	Forest workers	120000	2	Non household head	45	1.5	10	No/ Do not know	No	30	9
252	53	Female	Secondary school	Non-forest related	120000	2	Non household head	53	0.5	5	No/ Do not know	No	27	9
253	53	Female	Secondary school	Non-forest related	114000	5	Household head	45	0.5	5	Yes	Yes	25	9
254	54	Female	Secondary school	Non-forest related	240000	4	Household head	30	0.5	5	No/ Do not know	No	25	9
255	59	Female	Primary school	Non-forest related	60000	2	Non household head	9	1	5	No/ Do not know	Yes	17	10
256	45	Male	Secondary school	Forest workers	120000	3	Household head	45	1.5	5	No/ Do not know	No	29	11
257	41	Female	Secondary school	Non-forest related	240000	5	Non household head	41	0.2	1	No/ Do not know	Yes	31	11
258	45	Female	College and above	Non-forest related	210000	2	Non household head	12	0.2	2	No/ Do not know	Yes	27	8
259	55	Female	Secondary school	Non-forest related	180000	2	Non household head	1	0.5	3	No/ Do not know	No	26	6
260	69	Female	Secondary school	Forest workers	120000	2	Household head	44	0.5	5	No/ Do not know	Yes	28	12
261	56	Female	Primary school	Non-forest related	120000	3	Household head	49	1.5	5	Yes	Yes	30	10
262	50	Female	College and above	Non-forest related	240000	3	Household head	9	0.2	1	No/ Do not know	Yes	28	10
263	53	Male	Secondary school	Forest workers	360000	4	Household head	40	0.6	2	Yes	Yes	31	10
264	53	Female	Secondary school	Non-forest related	27000	1	Household head	53	0.2	1	No/ Do not know	Yes	27	13
265	62	Male	College and above	Non-forest related	500000	2	Household head	20	4	10	Yes	Yes	34	11
266	54	Female	Primary school	Non-forest related	100000	5	Non household head	49	3	10	No/ Do not know	Yes	28	10
267	58	Male	Primary school	Forest workers	120000	4	Household head	10	5	10	Yes	Yes	36	11
268	45	Female	College and above	Non-forest related	100000	3	Non household head	5	4	10	No/ Do not know	No	29	20
269	36	Female	Secondary school	Non-forest related	120000	5	Household head	10	5	15	No/ Do not know	Yes	29	10
270	63	Male	Primary school	Forest workers	120000	5	Household head	16	4	10	Yes	Yes	31	10
271	67	Male	Primary school	Forest workers	120000	2	Household head	56	4	10	Yes	Yes	31	13
272	67	Female	Primary school	Forest workers	120000	2	Household head	8	4	10	No/ Do not know	Yes	29	11
273	49	Female	Primary school	Non-forest related	50000	7	Household head	12	6	10	No/ Do not know	Yes	31	9
274	44	Male	Secondary school	Forest workers	180000	4	Non household head	44	0.6	5	No/ Do not know	Yes	28	13
275	71	Female	Primary school	Forest workers	60000	3	Non household head	50	0.2	1	No/ Do not know	Yes	29	9
276	38	Female	No formal/ primary education	Forest workers	60000	7	Non household head	3	1	2	No/ Do not know	Yes	28	7
277	50	Female	Secondary school	Non-forest related	144000	1	Household head	15	1	5	Yes	Yes	28	8
278	35	Female	College and above	Non-forest related	40000	5	Non household head	35	0.5	3	No/ Do not know	Yes	21	11
279	69	Male	Primary school	Forest workers	60000	2	Household head	35	0.3	1	Yes	Yes	22	6
280	58	Male	Secondary school	Non-forest related	60000	4	Non household head	40	0.2	1	No/ Do not know	Yes	28	11
281	51	Female	Secondary school	Non-forest related	120000	4	Household head	51	0.15	3	No/ Do not know	Yes	24	9
282	66	Female	Secondary school	Non-forest related	60000	1	Household head	40	0.2	1	No/ Do not know	Yes	22	6
283	18	Female	Secondary school	Non-forest related	78000	3	Non household head	10	3	15	No/ Do not know	No	26	3
284	69	Male	College and above	Non-forest related	100000	4	Non household head	7	0.2	3	No/ Do not know	Yes	30	13
285	63	Female	College and above	Non-forest related	300000	2	Household head	25	5	15	No/ Do not know	Yes	24	5
286	66	Female	Primary school	Non-forest related	72000	2	Household head	50	1	5	No/ Do not know	No	28	6
287	41	Male	Secondary school	Forest workers	390000	2	Household head	41	0.7	3	No/ Do not know	Yes	30	5
288	55	Female	Primary school	Non-forest related	96000	5	Household head	40	0.5	5	Yes	Yes	28	9
289	52	Male	Secondary school	Forest workers	120000	3	Household head	30	1	5	Yes	Yes	25	8
290	32	Male	Secondary school	Non-forest related	108000	3	Household head	32	0.1	1	No/ Do not know	Yes	24	6
291	54	Female	College and above	Non-forest related	300000	4	Non household head	30	7	15	No/ Do not know	Yes	30	10
292	51	Male	Secondary school	Non-forest related	108000	7	Household head	50	7	10	Yes	Yes	32	9
293	34	Female	College and above	Non-forest related	480000	1	Household head	34	2	3	No/ Do not know	Yes	27	5
294	48	Male	Primary school	Non-forest related	240000	1	Household head	10	3	10	No/ Do not know	Yes	25	10
295	54	Male	Secondary school	Non-forest related	168000	1	Household head	5	2	10	No/ Do not know	Yes	26	10
296	66	Male	Primary school	Forest workers	100000	4	Household head	25	4	15	Yes	No	30	11
297	46	Male	Secondary school	Non-forest related	150000	10	Household head	20	3	10	No/ Do not know	Yes	28	5
298	68	Male	Secondary school	Non-forest related	300000	1	Household head	10	4	10	Yes	No	32	11
299	55	Female	Primary school	Non-forest related	360000	2	Non household head	21	4	10	No/ Do not know	No	32	10
300	31	Female	College and above	Non-forest related	350000	4	Non household head	8	0.5	3	No/ Do not know	Yes	27	16
